# Supplementary material for: Heterologous Prime-Boost Vaccination with a Peptide-Based Vaccine and Viral Vector Reshapes Dendritic Cell, CD4+ and CD8+ T Cell Phenotypes to Improve the Antitumor Therapeutic Effect
Source: Cancers (Basel). 2021 Dec 3;13(23):6107. doi: 10.3390/cancers13236107 (PMC8656755; doi:10.3390/cancers13236107)
Supplement: Supplementary file 1 [file cancers-13-06107-s001.zip]

Archive with 1 entries (1 files):
- cancers-1470583-supplementary.pdf
